# Supplementary material for: Rethinking the use of finite element simulations in comparative biomechanics research
Source: PeerJ. 2021 Apr 7;9:e11178. doi: 10.7717/peerj.11178 (PMC8035905; doi:10.7717/peerj.11178)
Supplement: Supplemental Information 1 — Contains R script, ecological trait dataset, FE simulation output dataset, and a time tree file. [file peerj-09-11178-s001.zip]

Archive with 4 entries (4 files):
- Tseng_PeerJ_Eco_Dataset.csv
- Tseng_PeerJ_FEA_R_script_revised.R
- Tseng_PeerJ_FE_Dataset.csv
- Tseng_PeerJ_timetree.nwk
