# Supplementary material for: Rethinking the use of finite element simulations in comparative biomechanics research
Source: PeerJ. 2021 Apr 7;9:e11178. doi: 10.7717/peerj.11178 (PMC8035905; doi:10.7717/peerj.11178)
Supplement: Supplemental Information 1 — Contains R script, ecological trait dataset, FE simulation output dataset, and a time tree file. [file peerj-09-11178-s001.zip › Tseng_PeerJ_Eco_Dataset.csv]

MSW05_Family	MSW05_Genus	MSW05_Species	Binom	X6.1_DietBreadth	X6.2_TrophicLevel
Ursidae	Ailuropoda	melanoleuca	Ailuropoda_melanoleuca	3	1
Ailuridae	Ailurus	fulgens	Ailurus_fulgens	3	1
Mustelidae	Aonyx	capensis	Aonyx_capensis	6	2
Procyonidae	Bassariscus	astutus	Bassariscus_astutus	6	2
Canidae	Canis	lupus	Canis_lupus	1	3
Canidae	Canis	mesomelas	Canis_mesomelas	6	2
Hyaenidae	Crocuta	crocuta	Crocuta_crocuta	1	3
Mustelidae	Gulo	gulo	Gulo_gulo	1	3
Ursidae	Helarctos	malayanus	Helarctos_malayanus	3	1
Herpestidae	Herpestes	javanicus	Herpestes_javanicus	6	2
Mustelidae	Hydrictis	maculicollis	Hydrictis_maculicollis	1	3
Mustelidae	Lutra	lutra	Lutra_lutra	1	3
Canidae	Lycaon	pictus	Lycaon_pictus	1	3
Ursidae	Melursus	ursinus	Melursus_ursinus	6	2
Mephitidae	Mephitis	mephitis	Mephitis_mephitis	6	2
Felidae	Panthera	pardus	Panthera_pardus	1	3
Hyaenidae	Parahyaena	brunnea	Parahyaena_brunnea	6	2
Procyonidae	Potos	flavus	Potos_flavus	4	2
Procyonidae	Procyon	lotor	Procyon_lotor	6	2
Mephitidae	Spilogale	putorius	Spilogale_putorius	6	2
Mustelidae	Taxidea	taxus	Taxidea_taxus	1	3
Ursidae	Tremarctos	ornatus	Tremarctos_ornatus	5	2
Canidae	Urocyon	cinereoargenteus	Urocyon_cinereoargenteus	6	2
Ursidae	Ursus	americanus	Ursus_americanus	1	1
Ursidae	Ursus	arctos	Ursus_arctos	6	2
Ursidae	Ursus	maritimus	Ursus_maritimus	3	2
Ursidae	Ursus	thibetanus	Ursus_thibetanus	3	1
