# Supplementary material for: Rethinking the use of finite element simulations in comparative biomechanics research
Source: PeerJ. 2021 Apr 7;9:e11178. doi: 10.7717/peerj.11178 (PMC8035905; doi:10.7717/peerj.11178)
Supplement: Supplemental Information 1 — Contains R script, ecological trait dataset, FE simulation output dataset, and a time tree file. [file peerj-09-11178-s001.zip › Tseng_PeerJ_FEA_R_script_revised.R]

#script to create distance matrices and dendrograms of FE, feeding ecology, and phylogeny data from literature,
#and compare using Baker's Gamma (topology only) and Cophenetic (topology and branch length) correlation coefficients.
#then conduct bootstrap analysis to assess subsample correlation coefficients.

################
# Dataset prep #
################
#First, set working directory to folder contain this script as well as the dataset files provided from the supplemental materials.
setwd(choose.dir())

#This script was written using R 4.0.2 (64-Bit version), with the following library versions:
library(phytools) #version 0.7.70
library(ape) #version 5.4.1
library(geiger) #version 2.0.7
library(rotl) #version 3.0.11
library(cluster) #version 2.1.0
library(dendextend) #version 1.14.0
library(corrplot) #version 0.84
library(ggplot2) #version 3.3.3
library(phylobase) #version 0.8.10
library(phylosignal) #version 0.2.2
library(phylotools) #version 1.3
library(evobiR) #version 1.1

#read and parse FEA data
fea_data <- read.csv("Tseng_PeerJ_FE_Dataset.csv", header=T)
rownames(fea_data) <- fea_data$Binom

#read and parse ecological data
eco_data <- read.csv("Tseng_PeerJ_Eco_Dataset.csv",header=T)
rownames(eco_data) <- eco_data$Binom

#########################################################################
#intersecting FEA and ECO data, retrieve time tree of intersecting taxa #
#########################################################################
fea_eco_common_taxa <- intersect(fea_data$Binom,eco_data$Binom)
#get time tree using intersect taxa
fea_eco_resolved_names <- tnrs_match_names(as.character(fea_eco_common_taxa))
write.table(fea_eco_resolved_names$unique_name, "fea_eco_taxa_for_timetree.txt",quote=F,row.names=F,col.names=F)
#Then upload this file to timetree.org to retrieve newick tree file
fea_eco_timetree <- read.newick(file="Tseng_PeerJ_timetree.nwk")
eco_data_fea <- eco_data[ eco_data$Binom %in% fea_eco_common_taxa, ]
fea_data_eco <- fea_data[ fea_data$Binom %in% fea_eco_common_taxa, ]
name.check(fea_eco_timetree , fea_data_eco)
name.check(fea_eco_timetree , eco_data_fea)

#fit FE data using euclidean distance matrix
fea_data_eco_all <- dist(scale(fea_data_eco[,8:11]), method = "euclidean")  
fea_data_eco_fitall <- hclust(fea_data_eco_all, method="ward.D")
# Gower distance measure for categorical feeding ecology data
eco_data_fea[,5]<- as.factor(eco_data_fea[,5]) #diet breadth
eco_data_fea[,6]<- as.factor(eco_data_fea[,6])  #trophic level
eco_data_fea_d <- daisy(eco_data_fea[,c(5,6)],metric="gower") #two diet traits#
eco_data_fea_fit <- hclust(eco_data_fea_d, method="ward.D")
# convert comparison datasets into dendrograms, preserving branch lengths
fea_eco_dend1 <- as.dendrogram (fea_data_eco_fitall)
eco_fea_dend <- as.dendrogram (eco_data_fea_fit)
fea_eco_timetree_dend <- as.dendrogram(fea_eco_timetree)

##############################################################################
# full dataset dendrogram correlations and 95% CI calculation; topology only #
##############################################################################
# Compute correlation matrix for pairwise correlations using Baker's Gamma (no branch lengths considered)
dend_list_fea_eco_phy <- dendlist(
                      "FEA all" = fea_eco_dend1,
			    "Dietary ecology" = eco_fea_dend,"Phylogeny" = fea_eco_timetree_dend)
cors_fea_eco_phy <- cor.dendlist(dend_list_fea_eco_phy, method="baker")
# Print correlation matrix
round(cors_fea_eco_phy , 4)
# significance test for correlation coefficient using non-parametric Spearman statistic
res_fea_eco_phy <- cor.mtest(cors_fea_eco_phy, conf.level = .95, method="spearman", exact=T)
corrplot(cors_fea_eco_phy, p.mat = res_fea_eco_phy $p, method = "pie", type="lower",
         insig = "label_sig", pch.col = "black",tl.col = "black", tl.srt = 45)
#bootstrap confidence interval, using sample.dendrogram, for the correlation of full datasets. 
dend1 <- fea_eco_dend1
#dend1 <- eco_fea_dend #not run, but could use to do bootstrap of other permutations of data pairs.
dend2 <- eco_fea_dend
#dend2 <- fea_eco_timetree_dend #not run, but could use to do bootstrap of other permutations of data pairs.
#set up 1000 bootstraps (number of bootstrap replicates can be modified by changing "R" value)
set.seed(23801)
R <- 1000
dend1_labels <- labels(dend1)
dend2_labels <- labels(dend2)
cor_bakers_gamma_results <- numeric(R)
for(i in 1:R) {
   sampled_labels <- sample(dend1_labels, replace = F) #turn off replace
   # members needs to be fixed since it will be later used in nleaves
   dend_mixed1 <- sample.dendrogram(dend1, 
                                    dend_labels=dend1_labels,
                                    fix_members=TRUE,fix_order=TRUE,fix_midpoint=FALSE,
                                    replace = F, sampled_labels=sampled_labels
                                      ) #turn off replace
   dend_mixed2 <- sample.dendrogram(dend2, dend_labels=dend2_labels,
                                    fix_members=TRUE,fix_order=TRUE,fix_midpoint=FALSE,
                                    replace = F, sampled_labels=sampled_labels
                                      ) #turn off replace                                   
   cor_bakers_gamma_results[i] <- cor_bakers_gamma(dend_mixed1, dend_mixed2, warn = FALSE)
}
# 95% CI calculation
CI95 <- quantile(abs(cor_bakers_gamma_results), probs=c(.025,.975))
CI95

###########################################################################################
# full dataset dendrogram correlations and 95% CI calculation; topology and branch length #
###########################################################################################
# Compute correlation matrix for pairwise correlations using the 'cophenetic' measure (branch lengths ARE considered)
cors_fea_eco_phy_bl <- cor.dendlist(dend_list_fea_eco_phy, method="cophenetic")
# Print correlation matrix
round(cors_fea_eco_phy_bl , 4)
# significance test for correlation coefficient using non-parametric Spearman statistic
res_fea_eco_phy_bl <- cor.mtest(cors_fea_eco_phy_bl, conf.level = .95, method="spearman", exact=T)
corrplot(cors_fea_eco_phy_bl, p.mat = res_fea_eco_phy_bl $p, method = "pie", type="lower",
         insig = "label_sig", pch.col = "black",tl.col = "black", tl.srt = 45)
#bootstrap confidence interval, using sample.dendrogram, for the correlation of full datasets. 
#dend1 <- fea_eco_dend1
dend1 <- eco_fea_dend #not run, but could use to do bootstrap of other permutations of data pairs.
#dend2 <- eco_fea_dend
dend2 <- fea_eco_timetree_dend #not run, but could use to do bootstrap of other permutations of data pairs.
#set up 1000 bootstraps (number of bootstrap replicates can be modified by changing "R" value)
set.seed(23801)
R <- 1000
dend1_labels <- labels(dend1)
dend2_labels <- labels(dend2)
cor_cophenetic_results <- numeric(R)
for(i in 1:R) {
   sampled_labels <- sample(dend2_labels, replace = F) #turn off replace
   # members needs to be fixed since it will be later used in nleaves
   dend_mixed1 <- sample.dendrogram(dend1, 
                                    dend_labels=dend1_labels,
                                    fix_members=TRUE,fix_order=TRUE,fix_midpoint=FALSE,
                                    replace = F, sampled_labels=sampled_labels
                                      ) #turn off replace
   dend_mixed2 <- sample.dendrogram(dend2, dend_labels=dend2_labels,
                                    fix_members=TRUE,fix_order=TRUE,fix_midpoint=FALSE,
                                    replace = F, sampled_labels=sampled_labels
                                      ) #turn off replace                                   
   cor_cophenetic_results[i] <- cor_cophenetic(dend_mixed1, dend_mixed2, warn = FALSE)
}
# 95% CI calculation
CI95.bl <- quantile(abs(cor_cophenetic_results), probs=c(.025,.975))
CI95.bl

#####################################################
#bootstrap correlation coefficients with subsampling#
#####################################################
#preset empty vectors to fill in with bootstrap iteration correlation outcomes
fea_ecology <- matrix(, nrow = 1000, ncol = 24)
fea_phylogeny <- matrix(, nrow = 1000, ncol = 24)
ecology_phylogeny <- matrix(, nrow = 1000, ncol = 24)
#for loops
for(i in 1:1000) {
for(j in 3:26) {
#form subsamples
subsample_fea_data <- fea_data_eco[sample(nrow(fea_data_eco), j), ]
subsample_eco_data <- eco_data_fea[eco_data_fea$Binom %in% subsample_fea_data$Binom, ]
subsample_tips_to_drop <- name.check(fea_eco_timetree, subsample_fea_data)$tree_not_data
subsample_tree1dend<-drop.tip(fea_eco_timetree, subsample_tips_to_drop)
#cluster subsample
d2sub <- dist(scale(subsample_fea_data[,c(8:11)]), method = "euclidean") # distance matrix
fit2sub <- hclust(d2sub, method="ward.D")
# Gower distance measure for categorical data
subsample_eco_data[,5]<- as.factor(subsample_eco_data[,5]) #diet breadth
subsample_eco_data[,6]<- as.factor(subsample_eco_data[,6])  #trophic level
d4sub <- daisy(subsample_eco_data[,c(5,6)],metric="gower") #check here for type of eco data included
fit4sub <- hclust(d4sub, method="ward.D")
# dendrogram-ize
dend2sub <- as.dendrogram (fit2sub)
dend4sub <- as.dendrogram (fit4sub)
dend5sub <- as.dendrogram (subsample_tree1dend)
dend_list_sub <- dendlist("FEA_subsample" = dend2sub,
                      "Ecology_subsample" = dend4sub,
			    "Phylogeny_subsample" = dend5sub)
cors_sub <- cor.dendlist(dend_list_sub, method="baker")
#cors_sub <- cor.dendlist(dend_list_sub, method="cophenetic") #not run; comment out previous line to run this line for branch length included correlation calculations
fea_ecology[i,j-2] <- cors_sub[2,1]
fea_phylogeny[i,j-2] <- cors_sub[3,1]
ecology_phylogeny[i,j-2] <- cors_sub[3,2]
}
}

##boxplots of hierarchical bootstrap samples, with 95% CI for full dataset mean superimposed
##CI95 should be recalculated (see "Full dataset dendrogram correlations..." section for changing pairwise comparisons)
colnames(fea_ecology) <- c(3:26)
dat_fea_eco <- stack(as.data.frame(abs(fea_ecology)))
windows()
ggplot(dat_fea_eco) + 
  geom_boxplot(aes(x = ind, y = values)) +
  #modify yintercept to 0.0573 for Baker Gamma correlation, 0.0917 for Copehenetic correlation
  geom_hline(yintercept=0.0573, linetype="solid", color = "red", size=1) +
  ggtitle("FEA-Ecology(diet) correlation bootstrap") +
  xlab("Taxonomic sample size") + ylab("Spearman Correlation Coefficient")+
  geom_hline(yintercept = CI95, linetype="dotted", color="red", size=0.5)+  
  stat_summary(aes(x = ind, y = values, width=0.75), geom = "errorbar", colour = "blue") 

##CI95 should be recalculated (see "Full dataset dendrogram correlations..." section for changing pairwise comparisons)
colnames(fea_phylogeny) <- c(3:26)
dat_fea_phy <- stack(as.data.frame(abs(fea_phylogeny)))
windows()
ggplot(dat_fea_phy) + 
  geom_boxplot(aes(x = ind, y = values),notch=F)+
  #modify yintercept to 0.0426 for Baker Gamma correlation, 0.1315 for Copehenetic correlation
  geom_hline(yintercept=0.0426, linetype="solid", color = "red", size=1) +
  ggtitle("FEA-Phylogeny correlation bootstrap") +
  xlab("Taxonomic sample size") + ylab("Spearman Correlation Coefficient") +
  geom_hline(yintercept = CI95, linetype="dotted", color="red", size=0.5) +
  stat_summary(aes(x = ind, y = values, width=0.75), geom = "errorbar", colour = "blue") 

##CI95 should be recalculated (see "Full dataset dendrogram correlations..." section for changing pairwise comparisons)
colnames(ecology_phylogeny) <- c(3:26)
dat_eco_phy <- stack(as.data.frame(abs(ecology_phylogeny)))
windows()
ggplot(dat_eco_phy) + 
  geom_boxplot(aes(x = ind, y = values))+
  #modify yintercept to 0.0495 for Baker Gamma correlation, 0.0141 for Copehenetic correlation
  geom_hline(yintercept=0.0495, linetype="solid", color = "red", size=1) +
  ggtitle("Ecology(diet)-Phylogeny correlation bootstrap") +
  xlab("Taxonomic sample size") + ylab("Spearman Correlation Coefficient") +
  geom_hline(yintercept = CI95, linetype="dotted", color="red", size=0.5) +
  stat_summary(aes(x = ind, y = values, width=0.75), geom = "errorbar", colour = "blue") 

######################################################################################################
## amount of phylogenetic signal in the FE and ECO datasets in full dataset and subsampled datasets ##
######################################################################################################
#calculation of phylogenetic signal (Blomberg's K) using generalized function for multivariate traits
#in Adams (2014), modified below for application to general multivariate data (not just GM landmark data).
#IMPORTANT: execute the KmultGen script at the end of this script before running this section.
fea_data_mv_sig <- KmultGen(fea_eco_timetree, fea_data_eco[,8:11],1000)

#set up 1000 bootstraps (number of bootstrap replicates can be modified by changing "R" value)
set.seed(23801)
R <- 1000
taxa_labels<-fea_eco_timetree$tip.label
kmult_results <- numeric(R)
for(i in 1:R) {
   sampled_labels <- sample(taxa_labels, replace = F) #turn off replace
   dat <- data.frame(taxa_labels, sampled_labels)
   ntree <- sub.taxa.label(fea_eco_timetree, dat)                              
   kmult_results[i] <- KmultGen(ntree, fea_data_eco[,8:11],1000)$phy.signal
}
# 95% CI calculation
CI95.physig_fea <- quantile(kmult_results, probs=c(.025,.975))
CI95.physig_fea

#preset empty vectors to fill in with bootstrap iteration correlation outcomes
phylo_sig_fea <- matrix(, nrow = 1000, ncol = 24)
#for loops
for(i in 1:1000) {
for(j in 3:26) {
#form subsamples
subsample_fea_data <- fea_data_eco[sample(nrow(fea_data_eco), j), ]
subsample_tips_to_drop <- name.check(fea_eco_timetree, subsample_fea_data)$tree_not_data
subsample_tree1dend<-drop.tip(fea_eco_timetree, subsample_tips_to_drop)
#calculate phylogenetic signal K statistics on subsample tree
phylo_sig_fea[i,j-2] <- KmultGen(subsample_tree1dend, subsample_fea_data[,8:11],1000)$phy.signal
}
}

##boxplot for phylogenetic signal bootstrap analysis
colnames(phylo_sig_fea) <- c(3:26)
dat_phy_sig_fea <- stack(as.data.frame(abs(phylo_sig_fea)))
windows()
ggplot(dat_phy_sig_fea) + 
  geom_boxplot(aes(x = ind, y = values))+
  geom_hline(yintercept=fea_data_mv_sig$phy.signal, linetype="solid", color = "red", size=1) +
  ggtitle("Phylogenetic Signal (K) in FE data bootstrap") +
  xlab("Taxonomic sample size") + ylab("Kappa statistic") +
  geom_hline(yintercept = CI95.physig_fea, linetype="dotted", color="red", size=0.5) +
  stat_summary(aes(x = ind, y = values, width=0.75), geom = "errorbar", colour = "blue") 


###########################################################################################
#delta statistic for phylogenetic signal of individual discrete traits (not multivariate) #
###########################################################################################
#Delta statistic uses a Bayesian approach to estimating phylogenetic signal in a given discrete trait
#with two or more levels.
#IMPORTANT: execute delta statistic functions at the end of this script before running this section.
#modified from Borges et al. 2019
lambda0 <- 0.1   #rate parameter of the proposal 
se      <- 0.5   #standard deviation of the proposal
sim     <- 10000 #number of iterations
thin    <- 10    #we kept only each 10th iterate 
burn    <- 100   #100 iterates are burned-in

#Delta statistic for diet breadth
deltaA <- delta(eco_trait_dietbreadth,fea_eco_timetree,lambda0,se,sim,thin,burn)
print(deltaA)

#Delta statistic for trophic level
print(deltaB)

#set up 1000 bootstraps (number of bootstrap replicates can be modified by changing "R" value)
R <- 1000
deltaA_results <- numeric(R)
deltaB_results <- numeric(R)
for(i in 1:R) {
#form subsamples
subsample_eco_data <- eco_data_fea[sample(nrow(eco_data_fea), 27), ]
#calculate phylogenetic signal delta statistic on subsample tree
deltaA_results[i] <- delta(subsample_eco_data[,5],fea_eco_timetree,lambda0,se,sim,thin,burn)
deltaB_results[i] <- delta(subsample_eco_data[,6],fea_eco_timetree,lambda0,se,sim,thin,burn)
}
# 95% CI calculation for diet and trophic phylogenetic signals
#diet breadth
CI95.physig_diet <- quantile(deltaA_results, probs=c(.025,.975))
CI95.physig_diet
#trophic level
CI95.physig_trophic <- quantile(deltaB_results, probs=c(.025,.975))
CI95.physig_trophic

#multi-level bootstrap analysis for phylogenetic signal of categorical dietary breadth and trophic level
phylo_sig_diet <- matrix(, nrow = 1000, ncol = 24)
phylo_sig_trophic <- matrix(, nrow = 1000, ncol = 24)
#for loops
for(i in 1:1000) {
for(j in 3:26) {
tryCatch({ #stochastic errors in estimation of covariation in very small tree sets are suppressed and ignored
#form subsamples
subsample_eco_data <- eco_data_fea[sample(nrow(eco_data_fea), j), ]
subsample_tips_to_drop <- name.check(fea_eco_timetree, subsample_eco_data)$tree_not_data
subsample_tree1dend<-drop.tip(fea_eco_timetree, subsample_tips_to_drop)
sample_reordered <- evobiR::ReorderData(subsample_tree1dend, subsample_eco_data, taxa.names="row names")
#calculate phylogenetic signal delta statistic on subsample tree
phylo_sig_diet[i,j-2] <- delta(sample_reordered[,5],subsample_tree1dend,lambda0,se,sim,thin,burn)
phylo_sig_trophic[i,j-2] <- delta(sample_reordered[,6],subsample_tree1dend,lambda0,se,sim,thin,burn)
progress(j, progress.bar=T)
 }, error=function(e){cat("ERROR :",conditionMessage(e), "\n")}) # ignore stochastic errors, error runs are excluded from downstream analyses as they return "NA"
}
}

##boxplot for phylogenetic signal bootstrap analysis
colnames(phylo_sig_diet) <- c(3:26)
dat_phy_sig_diet <- stack(as.data.frame(log(1+phylo_sig_diet)))
windows()
ggplot(dat_phy_sig_diet) + 
  geom_boxplot(aes(x = ind, y = values))+
  #coord_cartesian(ylim = c(0, 20)) +
  geom_hline(yintercept=log(1+deltaA), linetype="solid", color = "red", size=1) +
  ggtitle("Phylogenetic Signal (delta) in diet breadth bootstrap") +
  xlab("Taxonomic sample size") + ylab("log (1 + delta)") +
  geom_hline(yintercept = log(1+CI95.physig_diet), linetype="dotted", color="red", size=0.5) +
  stat_summary(aes(x = ind, y = values, width=0.75), geom = "errorbar", colour = "blue") 

##boxplot for phylogenetic signal bootstrap analysis
colnames(phylo_sig_trophic) <- c(3:26)
dat_phy_sig_trophic <- stack(as.data.frame(log(1+phylo_sig_trophic)))
windows()
ggplot(dat_phy_sig_trophic) + 
  geom_boxplot(aes(x = ind, y = values))+
  #coord_cartesian(ylim = c(0, 20)) +
  geom_hline(yintercept=log(1+deltaB), linetype="solid", color = "red", size=1) +
  ggtitle("Phylogenetic Signal (delta) in trophic level bootstrap") +
  xlab("Taxonomic sample size") + ylab("log (1 + delta)") +
  geom_hline(yintercept = log(1+CI95.physig_trophic), linetype="dotted", color="red", size=0.5) +
  stat_summary(aes(x = ind, y = values, width=0.75), geom = "errorbar", colour = "blue") 

########################################################################
##											    ##
##Kmult/SSC code modified from GEOMORPH for general multivariate data ##
##Original code by Dean Adams                                         ##
##											    ##
########################################################################
KmultGen<-function(phy,A,iter){
    x<-as.matrix(A)
    N<-length(phy$tip.label)
    ones<-array(1,N)
    C<-vcv.phylo(phy)
    C<-C[row.names(x),row.names(x)]
    det.C<-det(C)
    if(det.C>0){invC<-solve(C)}
    if(det.C==0){svd.C<-svd(C)
      Positive <- svd.C$d > max(1e-08 * svd.C$d[1L], 0)
      invC<- svd.C$v[, Positive, drop = FALSE] %*% ((1/svd.C$d[Positive]) *t(svd.C$u[, Positive, drop = FALSE]))}
    eigC <- eigen(C)
    lambda <- zapsmall(eigC$values)
    if(any(lambda == 0)){
      warning("Singular phylogenetic covariance matrix. Proceed with caution")
      lambda = lambda[lambda > 0]
    }
    eigC.vect = eigC$vectors[,1:(length(lambda))]
    D.mat <- solve(eigC.vect%*% diag(sqrt(lambda)) %*% t(eigC.vect))
    Kmult<-function(x,invC,D.mat){
      a.obs<-colSums(invC)%*%x/sum(invC)  
       distmat<-as.matrix(dist(rbind(as.matrix(x),a.obs))) 
      MSEobs.d<-sum(distmat[(1:N),(N+1)]^2)   #sum distances root vs. tips
      dist.adj<-as.matrix(dist(rbind((D.mat%*%(x-(ones%*%a.obs))),0))) 
      MSE.d<-sum(dist.adj[(1:N),(N+1)]^2) #sum distances for transformed data)
      K.denom<-(sum(diag(C))- N*solve(t(ones)%*%solve(C)%*%ones)) / (N-1)
      K.stat<-(MSEobs.d/MSE.d)/K.denom
      return(K.stat)
    }
    K.obs<-Kmult(x,invC,D.mat)
    P.val <- 1
    K.val <- rep(0, iter)
    for (i in 1:iter){
      x.r<-as.matrix(x[sample(nrow(x)),])
      rownames(x.r)<-rownames(x)
      K.rand<-Kmult(x.r,invC,D.mat)
      P.val<-ifelse(K.rand>=K.obs, P.val+1,P.val)     
      K.val[i] <- K.rand
    }   
    P.val <- P.val/(iter + 1)
    K.val[iter + 1] = K.obs
    return(list(phy.signal=K.obs,pvalue=P.val))     
}

############################################################################################################################################
#
# delta statistic from
# Rui Borges, Jo�o Paulo Machado, Cid�lia Gomes, Ana Paula Rocha, Agostinho Antunes;
# Measuring phylogenetic signal between categorical traits and phylogenies, Bioinformatics, https://doi.org/10.1093/bioinformatics/bty800
#
############################################################################################################################################

library("ape") #version 5.4.1
library("expm") #version 0.999.6

#NENTROPY
#returns the node entropies by calculating sum of the state entropies
#prob: matrix of state probabilities

nentropy <- function(prob) {

  k              <- ncol(prob)                       #number of states
  prob[prob>1/k] <- prob[prob>1/k]/(1-k) - 1/(1-k)   #state entropies
  tent           <- apply(prob,1,sum)                #node entropy
 
  #correct absolute 0/1
  tent[tent == 0] <- tent[tent == 0] + runif(1,0,1)/10000
  tent[tent == 1] <- tent[tent == 1] - runif(1,0,1)/10000

  return(tent)
}

#FUNCTION FOR BAYESIAN INFERENCES
#bayesian inferences on the node entropies 
#l0: rate parameter of the exponential prior distribution
#se: standard deviation of the proposal distribution 
#a:  alpha parameter (beta likelihood)
#b:  beta paramter (beta likelihood)
#x:  node entropies

lpalpha <- function(a,b,x,l0) {          #log posterior alpha
  N  <- length(x)
  lp <- N*(lgamma(a+b)-lgamma(a)) - a*(l0-sum(log(x)))
  return(lp)
}

lpbeta  <- function(a,b,x,l0) {          #log posterior beta
  N  <- length(x)
  lp <- N*(lgamma(a+b)-lgamma(b)) - b*(l0-sum(log(1-x)))
  return(lp)
}

mhalpha <- function(a,b,x,l0,se) {       #metropolis hastings alpha
  a0 <- a
  a1 <- exp(rnorm(1,log(a0),se))

  r  <- min(1, exp(lpalpha(a1,b,x,l0) - lpalpha(a0,b,x,l0) ) )

  while (is.na(r) == T) {
    a1 <- exp(rnorm(1,log(a0),se))
    r  <- min(1, exp(lpalpha(a1,b,x,l0) - lpalpha(a0,b,x,l0) ) )
  }

  if (runif(1) < r) {
    return(a1) 
  } else {
    return(a0)
  }
}

mhbeta  <- function(a,b,x,l0,se) {      #metropolis hastings beta
  b0 <- b
  b1 <- exp(rnorm(1,log(b0),se))

  r  <- min(1, exp(lpbeta(a,b1,x,l0) - lpbeta(a,b0,x,l0) ) )

  while (is.na(r) == T) {
    b1 <- exp(rnorm(1,log(b0),se))
    r  <- min(1, exp(lpbeta(a,b1,x,l0) - lpbeta(a,b0,x,l0) ) )
  }  

  if (runif(1) < r) {
    return(b1)
  } else {
    return(b0)
  }
}

#MCMC
#Markov chain monte carlo scheme using the conditional posteriors of alpha and beta
#alpha: initial value of alpha
#beta: initial values of beta
#x: node entropies
#sim: number of iterations
#thin: controles the number of saved iterations = sim/thin
#burn: number of iterates to burn

emcmc <- function(alpha,beta,x,l0,se,sim,thin,burn) {

  usim <- seq(burn,sim,thin)
  gibbs <- matrix(NA,ncol=2,nrow=length(usim))
  p <- 1

  for (i in 1:sim) {
    alpha <- mhalpha(alpha,beta,x,l0,se)
    beta  <- mhbeta(alpha,beta,x,l0,se)

    if (i == usim[p]) {
       gibbs[p,] <- c(alpha,beta)
       p <- p+1
    }
  }  
  return(gibbs)
}

#RATE MATRIX FOR TRAIT EVOLUTION. K=2 TO 5
ratematrix <- function(pi,rho){
  
  k <- length(pi)
  
  if (k==2){
    r <- c(pi[1]*0     ,pi[2]*rho[1],
           pi[1]*rho[1],pi[2]*0)
  }
  
  if (k==3){
    r <- c(pi[1]*0     ,pi[2]*rho[1],pi[3]*rho[2],
           pi[1]*rho[1],pi[2]*0     ,pi[3]*rho[3],
           pi[1]*rho[2],pi[2]*rho[3],pi[3]*0 )
  }
  
  if (k==4){
    r <- c(pi[1]*0     ,pi[2]*rho[1],pi[3]*rho[2],pi[4]*rho[3],
           pi[1]*rho[1],pi[2]*0     ,pi[3]*rho[4],pi[4]*rho[5],
           pi[1]*rho[2],pi[2]*rho[4],pi[3]*0     ,pi[4]*rho[6],
           pi[1]*rho[3],pi[2]*rho[5],pi[3]*rho[6],pi[4]*0 )
  }  
  
  if (k==5){
    r <- c(pi[1]*0     ,pi[2]*rho[1],pi[3]*rho[2],pi[4]*rho[3] ,pi[5]*rho[4],
           pi[1]*rho[1],pi[2]*0     ,pi[3]*rho[5],pi[4]*rho[6] ,pi[5]*rho[7],
           pi[1]*rho[2],pi[2]*rho[5],pi[3]*0     ,pi[4]*rho[8] ,pi[5]*rho[9],
           pi[1]*rho[3],pi[2]*rho[6],pi[3]*rho[8],pi[4]*0      ,pi[5]*rho[10],
           pi[1]*rho[4],pi[2]*rho[7],pi[3]*rho[9],pi[4]*rho[10],pi[5]*0)
  }
  
  R <- matrix(r,ncol=k,nrow=k) 
  diag(R) <- -rowSums(R)
  
  return(R)
}

#RTRAIT
#simulates the evolution of a trait in a given tree
# tree: metric-tree
# R: rate matrix
# nstates: number of states

rtrait <- function(tree,R,nstates) {
  
  nspecis <- length(tree$tip.label)
  
  #tree
  edge <- cbind(tree$edge,tree$edge.length)
  
  ancestral <- rep(NA,2*nspecies-1) 
  ancestral[nspecies+1] <- sample(1:nstates,1,prob=pi) 
  
  #rate change
  inode <- nspecies+1
  while (sum(is.na(ancestral)) > 0) {
    
    inode1 <-  edge[which(edge[,1]==inode)[1],2]
    inode2 <-  edge[which(edge[,1]==inode)[2],2]
    bl1 <- edge[which(edge[,1]==inode)[1],3]
    bl2 <- edge[which(edge[,1]==inode)[2],3]
    
    astate <- rep(0,nstates)
    astate[ancestral[inode]] <- 1 
    
    ancestral[inode1] <- sample(1:nstates,1,prob=astate%*%expm(R*bl1))
    ancestral[inode2] <- sample(1:nstates,1,prob=astate%*%expm(R*bl2))
    
    inode <- inode+1
  }
  return(ancestral[1:nspecies])
  
}

#DELTA
#calculate delta statistic
#trait: trait vector 
delta <- function(trait, tree,lambda0,se,sim,thin,burn) {
  
  ar <- ace(trait,tree,type="discrete",method="ML",model="ER",use.eigen=T)$lik.anc
  
  # deletes the complex part whenever it pops up
  if (class(ar[1,1]) == "complex"){
    ar <- Re(ar)
  }
  
  x  <- nentropy(ar)
  mc1    <- emcmc(rexp(1),rexp(1),x,lambda0,se,sim,thin,burn)
  mc2    <- emcmc(rexp(1),rexp(1),x,lambda0,se,sim,thin,burn)
  mchain <- rbind(mc1,mc2)
  deltaA <- mean(mchain[,2]/mchain[,1])
  
  return(deltaA)
}
