# Supplementary material for: Rethinking the use of finite element simulations in comparative biomechanics research
Source: PeerJ. 2021 Apr 7;9:e11178. doi: 10.7717/peerj.11178 (PMC8035905; doi:10.7717/peerj.11178)
Supplement: Supplemental Information 1 — Contains R script, ecological trait dataset, FE simulation output dataset, and a time tree file. [file peerj-09-11178-s001.zip › Tseng_PeerJ_FE_Dataset.csv]

Genus	Species	Binom	Specimen	Volume_mm3	Force_N	E_GPa	ACME	AP4ME	ADJCSE	ADJP4SE	Ref
Ailuropoda	melanoleuca	Ailuropoda_melanoleuca	VU 3156b	944352	9208.335	18	0.168769258	0.245331987	0.524346	0.468453	PerezRamosetal2020_SciAdv
Ailurus	fulgens	Ailurus_fulgens	Valladolid	39503.15	674.89	20	0.166351731	0.258757926	0.576247983	0.544200873	Prybylaetal2019_JVP
Aonyx	capensis	Aonyx_capensis	CMNH17632	62469.2	1984.2925	18	0.248299331	0.356629202	0.929749469	1.184194842	This_study
Bassariscus	astutus	Bassariscus_astutus	AMNH135964	10970.7	530.4	20	0.145821225	0.238026659	0.413404189	0.442490249	Prybylaetal2019_JVP
Canis	lupus	Canis_lupus	LACM23010	207926	2510	20	0.10322243	0.183403386	0.837519528	0.780071377	Prybylaetal2019_JVP
Canis	mesomelas	Canis_mesomelas	UCLA3000	89280.1	1015	20	0.150677439	0.245422069	1.12229032	0.930677844	Prybylaetal2019_JVP
Crocuta	crocuta	Crocuta_crocuta	USNM164506	629930	7461.016	20	0.175933418	0.289389138	0.426058538	0.475031265	Prybylaetal2019_JVP
Gulo	gulo	Gulo_gulo	AMNH182936	93604.1	2086.56	20	0.258513281	0.355227236	0.366350632	0.300339135	Prybylaetal2019_JVP
Helarctos	malayanus	Helarctos_malayanus	AMNH28254	242534	4864.605	18	0.167769693	0.22526869	0.573076001	0.495900928	PerezRamosetal2020_SciAdv
Herpestes	javanicus	Herpestes_javanicus	AMNH101655	10224.43	262.21	20	0.118585779	0.188533149	0.620051923	0.567198353	Prybylaetal2019_JVP
Hydrictis	maculicollis	Hydrictis_maculicollis	AMNH84807	14311.995	952.5935	18	0.304215124	0.512271236	1.176137622	2.443751098	This_study
Lutra	lutra	Lutra_lutra	AMNH206592	24630	1100.8675	18	0.199951902	0.312222088	1.148832947	1.175158729	This_study
Lycaon	pictus	Lycaon_pictus	SAM-ZM12245	223484	1854.3448	20	0.205594467	0.317868085	1.285375936	1.261143771	Prybylaetal2019_JVP
Melursus	ursinus	Melursus_ursinus	AMNH54464	426105	7253.165	18	0.170584145	0.241177509	0.662584594	0.637449615	PerezRamosetal2020_SciAdv
Mephitis	mephitis	Mephitis_mephitis	AMNH172133	8856.21	217.42	20	0.10324443	0.139723135	0.847743486	0.843554135	Prybylaetal2019_JVP
Panthera	pardus	Panthera_pardus	AMNH113745	409126.93	2168.94	20	0.084976135	0.143026519	0.543733203	0.475877968	Prybylaetal2019_JVP
Parahyaena	brunnea	Parahyaena_brunnea	FMNH34584	358806.8714	4135.6171	20	0.172440386	0.330585328	0.520569286	0.635255259	Prybylaetal2019_JVP
Potos	flavus	Potos_flavus	AMNH239990	20233.1	1069.64	20	0.263743765	0.371597119	1.857009471	1.225226737	Prybylaetal2019_JVP
Procyon	lotor	Procyon_lotor	AMNH24815	37352.26	650.91	20	0.116246988	0.163386885	0.856203854	0.766765557	Prybylaetal2019_JVP
Spilogale	putorius	Spilogale_putorius	AMNH35207	3509.39	339.77	20	0.105933752	0.149139908	0.259319563	0.253379267	Prybylaetal2019_JVP
Taxidea	taxus	Taxidea_taxus	AMNH120577	57448.5	1560.48	20	0.340434697	0.539479619	0.562225472	0.433577497	Prybylaetal2019_JVP
Tremarctos	ornatus	Tremarctos_ornatus	VU 1661	279705	5126.155	18	0.142294203	0.191402084	0.44510132	0.427072052	PerezRamosetal2020_SciAdv
Urocyon	cinereoargenteus	Urocyon_cinereoargenteus	AMNH147213	19398.9251	786.4676	20	0.139494633	0.224294907	1.064002738	0.931663789	Prybylaetal2019_JVP
Ursus	americanus	Ursus_americanus	USNM227070	909260	8598.70824	18	0.14216503	0.201459125	0.532090919	0.629692651	PerezRamosetal2020_SciAdv
Ursus	arctos	Ursus_arctos	USNM 82003	1319888	13694.9592	18	0.164664169	0.182353919	0.512311184	0.494005511	PerezRamosetal2020_SciAdv
Ursus	maritimus	Ursus_maritimus	H.001-05	1469770	12972.255	18	0.124769348	0.186777976	0.492157354	0.551282417	PerezRamosetal2020_SciAdv
Ursus	thibetanus	Ursus_thibetanus	VU 2421	785900	8313	18	0.142922809	0.203820188	0.52267647	0.475944514	PerezRamosetal2020_SciAdv
