# Supplementary material for: Rethinking the use of finite element simulations in comparative biomechanics research
Source: PeerJ. 2021 Apr 7;9:e11178. doi: 10.7717/peerj.11178 (PMC8035905; doi:10.7717/peerj.11178)
Supplement: Supplemental Information 1 — Contains R script, ecological trait dataset, FE simulation output dataset, and a time tree file. [file peerj-09-11178-s001.zip › Tseng_PeerJ_timetree.nwk]

(((Herpestes_javanicus:33.40393429,(Crocuta_crocuta:9.048,Parahyaena_brunnea:9.048)'14':24.35593429)'13':6.49606571,Panthera_pardus:39.9)'11':14.42144118,(((Lycaon_pictus:7.80599657,(Canis_mesomelas:4.8519892,Canis_lupus:4.8519892)'10':2.95400737)'19':6.34729293,Urocyon_cinereoargenteus:14.1532895)'9':31.37506017,(((((Potos_flavus:22.70701333,(Bassariscus_astutus:14.89252,Procyon_lotor:14.89252)'22':7.81449333)'8':6.598422,(Taxidea_taxus:21.11916583,(((Aonyx_capensis:5.54469833,Lutra_lutra:5.54469833)'6':1.01713417,Hydrictis_maculicollis:6.5618325)'30':10.9381675,Gulo_gulo:17.5)'29':3.61916583)'27':8.1862695)'35':4.67159967,Ailurus_fulgens:33.977035)'43':0.9704,(Mephitis_mephitis:9.60984167,Spilogale_putorius:9.60984167)'42':25.33759333)'40':4.94597767,(Ailuropoda_melanoleuca:23.36263333,(((((Ursus_thibetanus:5.09558889,Ursus_americanus:5.09558889)'48':0.88294747,Helarctos_malayanus:5.97853636)'51':0.46153636,(Ursus_arctos:1.08895385,Ursus_maritimus:1.08895385)'47':5.35111888)'39':0.31774545,Melursus_ursinus:6.75781818)'56':9.74539432,Tremarctos_ornatus:16.5032125)'55':6.85942083)'61':16.53077933)'60':5.634937)'54':8.79309151);
