# Supplementary material for: Rethinking the use of finite element simulations in comparative biomechanics research
Source: PeerJ. 2021 Apr 7;9:e11178. doi: 10.7717/peerj.11178 (PMC8035905; doi:10.7717/peerj.11178)
Supplement: Supplemental Information 3 — Table S1: Finite element analysis literature meta-analysis results. Table S2: Elastic moduli sensitivity analysis results. Table S3: Raw vs moduli standardized results. [file peerj-09-11178-s003.zip]

Archive with 3 entries (3 files):
- Tseng_PeerJ_FEA_TableS1_literature_meta-analysis_data.xlsx
- Tseng_PeerJ_FEA_TableS2_modulus_analysis.xlsx
- Tseng_PeerJ_FEA_TableS3_scaled_FE_data.xlsx
