# Supplementary material for: Rethinking the use of finite element simulations in comparative biomechanics research
Source: PeerJ. 2021 Apr 7;9:e11178. doi: 10.7717/peerj.11178 (PMC8035905; doi:10.7717/peerj.11178)
Supplement: Supplemental Information 3 — Table S1: Finite element analysis literature meta-analysis results. Table S2: Elastic moduli sensitivity analysis results. Table S3: Raw vs moduli standardized results. [file peerj-09-11178-s003.zip › Tseng_PeerJ_FEA_TableS1_literature_meta-analysis_data.xlsx]

## Sheet: Sheet1
DOI	Authors	Year	# of species or models	Modality
10.1073/pnas.0813156106	Moazen et al.	2009	1	3D
10.1242/jeb.196535	Curtis et al.	2020	2	3D
10.1371/journal.pone.0039323	Arbour & Currie	2012	2	3D
10.1371/journal.pone.0013870	Slater et al.	2010	2	3D
10.1002/ar.a.20165	Dumont et al	2005	2	3D
10.1017/pab.2016.45	DeSantis et al.	2017	2	3D
10.1666/09045	Tseng et al.	2012	2	3D
10.1073/pnas.0706086104	McHenry et al.	2007	2	3D
10.1098/rspb.2014.2114	Button et al.	2014	2	3D
10.1002/ar.24219	Cost et al.	2019	3	3D
10.1038/srep26495	Lautenschlager et al.	2016	3	3D
10.1111/j.1095-8312.2008.01095.x	Tseng	2009	3	3D
10.1111/j.1469-7998.2009.00567.x	Slater et al.	2009	3	3D
10.1371/journal.pone.0093088	Attard et al.	2014	5	3D
10.1016/j.cub.2018.08.012	Figueirido et al	2018	5	3D
10.1002/jmor.10881	Tseng & Wang	2010	6	3D
10.1098/rsif.2015.0184	Tseng & Flynn	2015	7	3D
10.1371/journal.pone.0124020	Tseng & Flynn	2015	7	3D
10.1098/rspb.2015.2043	Attard et al.	2016	7	3D
10.1098/rspb.2010.0509	Wroe et al.	2010	7	3D
10.1016/j.jbiomech.2017.03.003	McCurry et al.	2017	8	3D
10.1371/journal.pone.0214510	Zhou et al.	2019	11	3D
10.1002/ar.24391	Penrose et al.	2020	12	3D
10.1126/sciadv.aay9462	Perez Ramos et al	2020	12	3D
10.1371/journal.pone.0065305	Tseng	2013	13	3D
10.1126/sciadv.aao5441	Tseng & Flynn	2018	14	3D
10.1098/rspb.2018.0085	Wroe et al.	2018	15	3D
10.1080/02724634.2018.1531290	Prybyla et al.	2018	21	3D
