# Supplementary material for: Rethinking the use of finite element simulations in comparative biomechanics research
Source: PeerJ. 2021 Apr 7;9:e11178. doi: 10.7717/peerj.11178 (PMC8035905; doi:10.7717/peerj.11178)
Supplement: Supplemental Information 3 — Table S1: Finite element analysis literature meta-analysis results. Table S2: Elastic moduli sensitivity analysis results. Table S3: Raw vs moduli standardized results. [file peerj-09-11178-s003.zip › Tseng_PeerJ_FEA_TableS2_modulus_analysis.xlsx]

## Sheet: Sheet1
Elastic Modulus	Genus	Species	Specimen	Volume (mm3)	Input Force (N)	LCBF (N)	LP4BF (N)	LCME	LP4ME	LCSE (J)	LP4SE (J)
20 GPa	Potos	flavus	AMNH239990	20233.1	1069.64	281.02	396.15	0.262724	0.370358	0.09198	0.05558
18 GPa	Potos	flavus	AMNH239990	20233.1	1069.64	281.017	396.145	0.262721	0.370354	0.0989917	0.0642642
20 GPa	Canis	mesomelas	UCLA3000	89280.1	1015	151.5	248.5	0.149261	0.244828	0.02725	0.0226
18 GPa	Canis	mesomelas	UCLA3000	89280.1	1015	151	251	0.148768	0.247291	0.0303	0.0246
20 GPa	Crocuta	crocuta	SAM‐ZM 19469	629938	6099	668.477	1096.7	0.109604	0.179816	0.1074	0.1224
18 GPa	Crocuta	crocuta	SAM‐ZM 19469	629938	6099	668.641	1095.67	0.109631	0.179647	0.1079	0.1227
20 GPa	Herpestes	javanicus	AMNH101655	10224.4	262.21	30.4	48.7	0.115938	0.185729	0.0019	0.00189
18 GPa	Herpestes	javanicus	AMNH101655	10224.4	262.21	32.4	51.5	0.123565	0.196407	0.00205	0.0021
20 GPa	Lycaon	pictus	SAM-ZM12245	223484	1854.34	218	338	0.117562	0.182275	0.0383	0.033
18 GPa	Lycaon	pictus	SAM-ZM12245	223484	1854.34	218	338	0.117562	0.182275	0.0426	0.0367
20 GPa	Mephitis	mephitis	AMNH172133	8856.21	217.42	22.7	30.7	0.104406	0.141201	0.00194	0.00195
18 GPa	Mephitis	mephitis	AMNH172133	8856.21	217.42	22.6	31.2	0.103946	0.143501	0.00215	0.00217
20 GPa	Procyon	lotor	AMNH24815	37352.3	650.91	74.5	106	0.114455	0.162849	0.0108	0.00992
18 GPa	Procyon	lotor	AMNH24815	37352.3	650.91	75.7	107	0.116299	0.164385	0.0108	0.00994
20 GPa	Ursus	arctos	USNM82003	1247098	6619.53	1090	1600	0.164664	0.241709	0.314	0.2675
18 GPa	Ursus	arctos	USNM82003	1247098	6619.53	1085.79	1570.83	0.164028	0.237302	0.34	0.3
20 GPa	Bassariscus	astutus	AMNH135964	10970.7	530.4	76	125.24	0.143288	0.236124	0.00575	0.00586
18 GPa	Bassariscus	astutus	AMNH135964	10970.7	530.4	75.981	125.25	0.143252	0.236143	0.0063933	0.00652
